# Supplementary material for: Baicalin Relieves LPS-Induced Lung Inflammation via the NF-κB and MAPK Pathways
Source: Molecules. 2023 Feb 16;28(4):1873. doi: 10.3390/molecules28041873 (PMC9966172; doi:10.3390/molecules28041873)
Supplement: Supplementary file 1 [file molecules-28-01873-s001.zip]

Archive with 1 entries (1 files):
- molecules-2147995-supplementary.pdf
